# Supplementary material for: Brigatinib combined with anti-EGFR antibody overcomes osimertinib resistance in EGFR-mutated non-small-cell lung cancer
Source: Nat Commun. 2017 Mar 13;8:14768. doi: 10.1038/ncomms14768 (PMC5355811; doi:10.1038/ncomms14768)
Supplement: Supplementary Data 1 — Original dataset of Figure 1a. [file ncomms14768-s2.xlsx]

## Sheet: Original data
		ALK								EGFR					other RTK
		Crizotinib	Ceritinib	Alectinib	TAE684	Lorlatinib	ASP3026	AZD3463	Brigatinib	Afatinib	Erlotinib	Gefitinib	Osimertinib	Lapatinib	Vandetanib	E7080	Foretinib	XL184	PHA665752	AEW541	Sorafenib	Sunitinib	BIBF1120	CH5183284	BGJ398	Imatinib	Ponatinib	17-AAG	CEP701	paclitaxel	DMSO
del19		102.374	96.4753	105.977	104.651	105.955	98.3467	34.9412	10.3042	0.921678	1.57394	1.99917	1.58408	128.192	1.6187	104.131	96.3618	110.029	114.359	105.21	120.708	107.121	97.0309	111.228	115.543	115.107	40.5612	54.1494	2.57459	51.9162	100
del19/C797S		100.697	97.749	112.436	86.6928	108.646	91.2732	22.0696	5.63912	0.568747	0.877435	0.952501	95.8409	116.4	1.08698	104.333	98.6138	108.651	115.606	109.639	131.333	109.181	100.861	103.887	114.53	114.431	42.6589	41.9985	12.5784	42.2164	100
del19/T790M		93.3087	102.407	115.476	98.0997	103.289	105.573	86.3782	69.1466	37.9873	103.408	93.935	7.60583	101.815	102.677	118.491	111.083	104.172	109.854	101.92	106.467	99.7891	91.0672	100.762	107.171	115.341	53.5342	63.86	7.99346	82.984	100
del19/T790M/C797S		115.873	134.757	145.562	110.161	126.047	125.847	89.3338	59.1753	117.025	105.772	123.603	134.26	136.07	129.696	144.865	135.063	136.684	135.884	131.667	119.006	123.795	108.255	116.805	124.37	128.833	53.8548	70.4124	16.5804	95.0744	100
									0		0	10	20	30	40	50	60	70	80	90	100	1

## Sheet: drug screening panel
1	AZD3463	Erlotinib	BIBF1120	Vemurafenib	DMSO
2	ASP3026	BIBW2992	Sunitinib	AZD6244	OSI-906
3	PF06463922	Foretinib	Sorafenib	Trametinib (GSK1120212)	MS209
4	AP26113	CEP701	AEW541	17-AAG	SB218012
5	TAE684	E7080	PHA665752	Imatinib (STI571)	PP242
6	Alectinib	Vandetanib	AZ9291	Ponatinib	Everolimus
7	LDK378	XL184	Lapatinib	BGJ398	Rapamycin
8	Crizotinib	paclitaxel	Gefitinib (ZD1839)	CH5183284	GDC0941

## Sheet: del19
	1	35.8012	1.0155	91.4241	102.039	100
		92.7195	0.684115	102.782	44.8792	100.773
		99.5381	89.6065	107.552	0.744367	97.9213
		11.3387	1.63811	86.142	47.4299	3.26492
		104.519	87.8792	109.731	114.993	29.786
		98.9355	1.28664	1.24647	38.2313	25.026
		83.9528	97.6803	116.359	105.523	26.4621
		95.692	51.8383	1.86908	100.01	34.6965
								Cell inhibition rate relative to DMSO in del19 Ba/F3 cells
	2	31.981	1.94217	97.5116	116.573	100		mean	34.9412	1.57394	97.0309	108.226	100
		100.941	0.97778	115.311	57.317	102.584			98.3467	0.921678	107.121	50.8579	102.054
		109.489	99.5833	137.444	0.953968	113.609			105.955	96.3618	120.708	0.871975	105.44
		10.5502	2.46603	111.013	59.7934	1.54927			10.3042	2.57459	105.21	54.1494	3.16304
		103.346	107.525	119.895	113.061	25.2303			104.651	104.131	114.359	115.107	31.2696
		105.786	1.58499	1.8112	29.8856	29.0998			105.977	1.6187	1.58408	40.5612	29.9059
		103.107	120.752	138.183	122.109	39.8271			96.4753	110.029	128.192	115.543	34.2541
		104.286	52.2569	2.12076	123.157	39.6485			102.374	51.9162	1.99917	111.228	40.086
	3	37.0414	1.76415	102.157	106.065	100
		101.38	1.10314	103.27	50.3776	102.806
		108.837	99.8956	117.128	0.917591	104.789
		9.0237	3.61963	118.474	55.225	4.67493
		106.088	116.989	113.452	117.268	38.7925
		113.209	1.98449	1.69457	53.5667	35.5918
		102.366	111.655	130.036	118.995	36.4731
		107.144	51.6533	2.00768	110.518	45.9129

## Sheet: T790M-del19
	1	78.5876	94.3694	84.1817	92.0888	100
		93.2109	37.452	90.7399	105.003	101.26
		93.1744	105.61	99.522	11.0855	106.534
		58.7509	8.33498	94.0737	65.6049	19.2802
		85.5185	107.332	97.6262	107.899	62.7167
		98.2015	95.2444	7.37089	49.0493	31.3636
		93.0651	91.4569	92.1415	102.722	30.0228
		88.994	72.6289	83.8171	87.4669	45.3105
								Cell inhibition rate relative to DMSO in T790M/del19 Ba/F3 cells
	2	91.5008	111.324	100.964	107.966	100		mean	86.3782	103.408	91.0672	101.609	100
		112.991	39.0471	110.423	111.809	113.359			105.573	37.9873	99.7891	109.247	107.688
		112.187	122.653	115.928	11.5677	123.336			103.289	111.083	106.467	11.5978	109.461
		74.4733	8.81052	109.357	64.9663	21.1329			69.1466	7.99346	101.92	63.86	19.4959
		109.909	130.309	122.048	122.488	74.5363			98.0997	118.491	109.854	115.341	65.4618
		127.038	114.653	8.32596	58.5168	39.0956			115.476	102.677	7.60583	53.5342	33.6181
		108.766	111.038	109.861	114.13	36.7261			102.407	104.172	101.815	107.171	32.8687
		89.7225	87.6485	103.484	110.946	67.5344			93.3087	82.984	93.935	100.762	54.8636
	3	89.0461	104.529	88.0555	104.772	100
		110.516	37.4629	98.2045	110.93	108.444
		104.505	104.986	103.953	12.1404	98.5141
		74.2155	6.83486	102.329	61.0089	18.0745
		98.8713	117.831	109.887	115.635	59.1325
		121.189	98.1331	7.12062	53.0364	30.3952
		105.391	110.02	103.443	104.663	31.8573
		101.21	88.6746	94.504	103.872	51.7458

## Sheet: C797S-del19
	1	18.7787	0.978023	99.9747	109.301	100
		96.9362	0.513805	106.938	66.6354	110.297
		110.052	99.3501	134.082	0.842978	108.744
		6.35452	13.0815	113.479	42.4791	8.24515
		85.5333	95.2987	113.42	108.407	48.2439
		122.789	1.26499	99.5442	52.1771	55.3169
		101.815	112.534	116.83	116.746	54.2787
		108.221	52.9536	0.994904	103.503	44.0575
								Cell inhibition rate relative to DMSO in C797S/del19 Ba/F3 cells
	2	13.5453	0.838487	98.2159	110.993	100		mean	22.0696	0.877435	100.861	106.536	100
		71.5401	0.542436	104.184	65.0426	104.893			91.2732	0.568747	109.181	66.6728	110.427
		94.4607	87.4178	123.435	0.86965	109.544			108.646	98.6138	131.333	0.895562	110.326
		3.16794	10.725	105.609	43.3841	5.85577			5.63912	12.5784	109.639	41.9985	7.64257
		71.7115	100.841	110.284	111.569	45.5422			86.6928	104.333	115.606	114.431	47.6163
		97.1564	0.916395	91.656	25.177	53.52			112.436	1.08698	95.8409	42.6589	53.4848
		89.6538	110.027	115.714	118.729	50.4348			97.749	108.651	116.4	114.53	52.246
		91.173	25.364	0.986512	100.553	36.5204			100.697	42.2164	0.952501	103.887	40.1413
	3	33.8847	0.815796	104.394	99.3142	100
		105.343	0.649999	116.421	68.3403	116.09
		121.425	109.074	136.483	0.974057	112.691
		7.39492	13.9288	109.827	40.1323	8.8268
		102.834	116.859	123.114	123.317	49.0627
		117.363	1.07956	96.3223	50.6227	51.6175
		101.779	103.391	116.655	108.117	52.0244
		102.698	48.3317	0.876086	107.604	39.8459

## Sheet: C797S-T790M-del19
	1	96.0576	109.125	111.265	95.6113	100
		122.845	115.658	121.712	129.696	107.534
		118.931	120.613	112.955	43.7937	110.451
		53.7572	13.6678	122.935	62.3983	13.7091
		101.306	132.448	128.481	116.286	56.2781
		133.916	116.129	123.94	50.695	23.9205
		130.977	128.37	124.948	111.604	23.313
		97.1527	80.2921	110.381	102.347	56.6996
								Cell inhibition rate relative to DMSO in C797S/T790M/del19 Ba/F3 cells
	2	87.8084	106.956	110.322	101.443	100		mean	89.3338	105.772	108.255	96.8397	100
		128.692	123.057	126.836	132.738	114.994			125.847	117.025	123.795	133.72	113.369
		134.161	148.786	124.718	45.2979	130.343			126.047	135.063	119.006	44.1517	120.168
		65.4457	18.8843	133.665	74.757	15.4648			59.1753	16.5804	131.667	70.4124	14.3786
		116.359	155.081	141.184	134.311	69.4626			110.161	144.865	135.884	128.833	61.4534
		159.496	140.053	147.227	53.8029	30.5368			145.562	129.696	134.26	53.8548	28.0443
		142.807	146.435	147.305	134.345	29.6091			134.757	136.684	136.07	124.37	27.6096
		127.152	104.896	132.203	117.224	69.7443			115.873	95.0744	123.603	116.805	66.1499
	3	84.1355	101.237	103.177	93.4652	100
		126.003	112.361	122.837	138.726	117.579
		125.048	135.791	119.343	43.3634	119.71
		58.3231	17.189	138.399	74.082	13.9618
		112.818	147.066	137.987	135.901	58.6196
		143.275	132.905	131.613	57.0664	29.6755
		130.487	135.248	135.956	127.16	29.9068
		123.314	100.035	128.225	130.844	72.0059

## Sheet: final data_Fig1a
			ALK								EGFR					other RTK
			Crizotinib	Ceritinib	Alectinib	TAE684	Lorlatinib	ASP3026	AZD3463	Brigatinib	Afatinib	Erlotinib	Gefitinib	Osimertinib	Lapatinib	Vandetanib	E7080	Foretinib	XL184	PHA665752	AEW541	Sorafenib	Sunitinib	BIBF1120	CH5183284	BGJ398	Imatinib	Ponatinib	17-AAG	CEP701	paclitaxel	DMSO
	del19		102.374	96.4753	105.977	104.651	105.955	98.3467	34.9412	10.3042	0.921678	1.57394	1.99917	1.58408	128.192	1.6187	104.131	96.3618	110.029	114.359	105.21	120.708	107.121	97.0309	111.228	115.543	115.107	40.5612	54.1494	2.57459	51.9162	100
	del19/C797S		100.697	97.749	112.436	86.6928	108.646	91.2732	22.0696	5.63912	0.568747	0.877435	0.952501	95.8409	116.4	1.08698	104.333	98.6138	108.651	115.606	109.639	131.333	109.181	100.861	103.887	114.53	114.431	42.6589	41.9985	12.5784	42.2164	100
	del19/T790M		93.3087	102.407	115.476	98.0997	103.289	105.573	86.3782	69.1466	37.9873	103.408	93.935	7.60583	101.815	102.677	118.491	111.083	104.172	109.854	101.92	106.467	99.7891	91.0672	100.762	107.171	115.341	53.5342	63.86	7.99346	82.984	100
	del19/T790M/C797S		115.873	134.757	145.562	110.161	126.047	125.847	89.3338	59.1753	117.025	105.772	123.603	134.26	136.07	129.696	144.865	135.063	136.684	135.884	131.667	119.006	123.795	108.255	116.805	124.37	128.833	53.8548	70.4124	16.5804	95.0744	100
										0		0	10	20	30	40	50	60	70	80	90	100	1
